# Supplementary material for: Atomic Force Microscopy and Molecular Dynamic Simulation of Adsorption of Polyacrylamide with Different Chemistries onto Calcium Carbonate
Source: Polymers (Basel). 2024 Feb 10;16(4):494. doi: 10.3390/polym16040494 (PMC10893507; doi:10.3390/polym16040494)
Supplement: Supplementary file 1 [file polymers-16-00494-s001.zip]

Archive with 1 entries (1 files):
- polymers-2835293-supplementary.pdf
